# Supplementary material for: Increased carvone production in Escherichia coli by balancing limonene conversion enzyme expression via targeted quantification concatamer proteome analysis
Source: Sci Rep. 2021 Nov 11;11:22126. doi: 10.1038/s41598-021-01469-y (PMC8586248; doi:10.1038/s41598-021-01469-y)
Supplement: Supplementary file 2 — Supplementary Information 2. [file 41598_2021_1469_MOESM2_ESM.xlsx]

## Sheet: MRM assay method
Supplementary Table S3 MRM assay method for targeted proteome analysis using QconCAT
Peptide	Label	precursor ion (m/z)	product ion (m/z)	fragment type
ANPDDPAYDENK	No	674.786	1163.49	y10
ANPDDPAYDENK	No	674.786	1066.43	y9
ANPDDPAYDENK	No	674.786	951.405	y8
ANPDDPAYDENK	No	674.786	836.378	y7
ANPDDPAYDENK	No	674.786	739.326	y6
ANPDDPAYDENK	No	674.786	668.289	y5
ANPDDPAYDENK	No	674.786	505.225	y4
ANPDDPAYDENK	No	674.786	390.198	y3
ANPDDPAYDENK	No	674.786	261.156	y2
ANPDDPAYDENK	[U-13C]	702.88	1110.58	y9
ANPDDPAYDENK	[U-13C]	702.88	991.54	y8
ANPDDPAYDENK	[U-13C]	702.88	872.499	y7
ANPDDPAYDENK	[U-13C]	702.88	770.43	y6
ANPDDPAYDENK	[U-13C]	702.88	696.383	y5
ANPDDPAYDENK	[U-13C]	702.88	524.289	y4
ANPDDPAYDENK	[U-13C]	702.88	405.249	y3
ANPDDPAYDENK	[U-13C]	702.88	271.189	y2
VPAFIDETLAAK	No	637.853	1175.63	y11
VPAFIDETLAAK	No	637.853	1078.58	y10
VPAFIDETLAAK	No	637.853	1007.54	y9
VPAFIDETLAAK	No	637.853	860.472	y8
VPAFIDETLAAK	No	637.853	747.388	y7
VPAFIDETLAAK	No	637.853	632.361	y6
VPAFIDETLAAK	No	637.853	503.319	y5
VPAFIDETLAAK	No	637.853	402.271	y4
VPAFIDETLAAK	No	637.853	289.187	y3
VPAFIDETLAAK	No	637.853	218.15	y2
VPAFIDETLAAK	[U-13C]	667.452	1127.74	y10
VPAFIDETLAAK	[U-13C]	667.452	1053.7	y9
VPAFIDETLAAK	[U-13C]	667.452	897.597	y8
VPAFIDETLAAK	[U-13C]	667.452	778.492	y7
VPAFIDETLAAK	[U-13C]	667.452	659.452	y6
VPAFIDETLAAK	[U-13C]	667.452	525.393	y5
VPAFIDETLAAK	[U-13C]	667.452	420.331	y4
VPAFIDETLAAK	[U-13C]	667.452	301.227	y3
VPAFIDETLAAK	[U-13C]	667.452	227.18	y2
VLDPNFADR	No	523.767	834.374	y7
VLDPNFADR	No	523.767	719.347	y6
VLDPNFADR	No	523.767	622.294	y5
VLDPNFADR	No	523.767	508.251	y4
VLDPNFADR	No	523.767	361.183	y3
VLDPNFADR	No	523.767	290.146	y2
VLDPNFADR	[U-13C]	546.844	869.491	y7
VLDPNFADR	[U-13C]	546.844	750.451	y6
VLDPNFADR	[U-13C]	546.844	648.382	y5
VLDPNFADR	[U-13C]	546.844	530.325	y4
VLDPNFADR	[U-13C]	546.844	374.227	y3
VLDPNFADR	[U-13C]	546.844	300.179	y2
FGLDASQQIR	No	567.799	930.5	y8
FGLDASQQIR	No	567.799	817.416	y7
FGLDASQQIR	No	567.799	702.389	y6
FGLDASQQIR	No	567.799	631.352	y5
FGLDASQQIR	No	567.799	544.32	y4
FGLDASQQIR	No	567.799	416.262	y3
FGLDASQQIR	No	567.799	288.203	y2
FGLDASQQIR	[U-13C]	592.381	968.628	y8
FGLDASQQIR	[U-13C]	592.381	849.524	y7
FGLDASQQIR	[U-13C]	592.381	730.483	y6
FGLDASQQIR	[U-13C]	592.381	656.436	y5
FGLDASQQIR	[U-13C]	592.381	566.394	y4
FGLDASQQIR	[U-13C]	592.381	433.319	y3
FGLDASQQIR	[U-13C]	592.381	300.243	y2
LHPPFPLIPR	No	593.858	936.567	y8
LHPPFPLIPR	No	593.858	839.514	y7
LHPPFPLIPR	No	593.858	742.461	y6
LHPPFPLIPR	No	593.858	595.393	y5
LHPPFPLIPR	No	593.858	498.34	y4
LHPPFPLIPR	No	593.858	385.256	y3
LHPPFPLIPR	No	593.858	272.172	y2
LHPPFPLIPR	[U-13C]	623.457	983.724	y8
LHPPFPLIPR	[U-13C]	623.457	881.655	y7
LHPPFPLIPR	[U-13C]	623.457	779.585	y6
LHPPFPLIPR	[U-13C]	623.457	623.487	y5
LHPPFPLIPR	[U-13C]	623.457	521.417	y4
LHPPFPLIPR	[U-13C]	623.457	402.313	y3
LHPPFPLIPR	[U-13C]	623.457	283.209	y2
VPIIMIGPGTGLAPFR	No	819.974	1085.61	y11
VPIIMIGPGTGLAPFR	No	819.974	972.526	y10
VPIIMIGPGTGLAPFR	No	819.974	915.505	y9
VPIIMIGPGTGLAPFR	No	819.974	818.452	y8
VPIIMIGPGTGLAPFR	No	819.974	761.43	y7
VPIIMIGPGTGLAPFR	No	819.974	660.383	y6
VPIIMIGPGTGLAPFR	No	819.974	603.361	y5
VPIIMIGPGTGLAPFR	No	819.974	490.277	y4
VPIIMIGPGTGLAPFR	No	819.974	419.24	y3
VPIIMIGPGTGLAPFR	No	819.974	322.187	y2
VPIIMIGPGTGLAPFR	[U-13C]	858.603	1135.78	y11
VPIIMIGPGTGLAPFR	[U-13C]	858.603	1016.67	y10
VPIIMIGPGTGLAPFR	[U-13C]	858.603	957.646	y9
VPIIMIGPGTGLAPFR	[U-13C]	858.603	855.576	y8
VPIIMIGPGTGLAPFR	[U-13C]	858.603	796.548	y7
VPIIMIGPGTGLAPFR	[U-13C]	858.603	691.487	y6
VPIIMIGPGTGLAPFR	[U-13C]	858.603	632.459	y5
VPIIMIGPGTGLAPFR	[U-13C]	858.603	513.354	y4
VPIIMIGPGTGLAPFR	[U-13C]	858.603	439.307	y3
VPIIMIGPGTGLAPFR	[U-13C]	858.603	337.238	y2
GGTVAESIGGR	No	502.262	889.474	y9
GGTVAESIGGR	No	502.262	788.426	y8
GGTVAESIGGR	No	502.262	689.358	y7
GGTVAESIGGR	No	502.262	618.321	y6
GGTVAESIGGR	No	502.262	489.278	y5
GGTVAESIGGR	No	502.262	402.246	y4
GGTVAESIGGR	No	502.262	289.162	y3
GGTVAESIGGR	No	502.262	232.14	y2
GGTVAESIGGR	[U-13C]	522.329	925.595	y9
GGTVAESIGGR	[U-13C]	522.329	820.533	y8
GGTVAESIGGR	[U-13C]	522.329	716.448	y7
GGTVAESIGGR	[U-13C]	522.329	642.401	y6
GGTVAESIGGR	[U-13C]	522.329	508.342	y5
GGTVAESIGGR	[U-13C]	522.329	418.3	y4
GGTVAESIGGR	[U-13C]	522.329	299.195	y3
GGTVAESIGGR	[U-13C]	522.329	240.167	y2
DLESLTAEVDR	No	624.309	1019.5	y9
DLESLTAEVDR	No	624.309	890.458	y8
DLESLTAEVDR	No	624.309	803.426	y7
DLESLTAEVDR	No	624.309	690.342	y6
DLESLTAEVDR	No	624.309	589.294	y5
DLESLTAEVDR	No	624.309	518.257	y4
DLESLTAEVDR	No	624.309	389.214	y3
DLESLTAEVDR	No	624.309	290.146	y2
DLESLTAEVDR	[U-13C]	649.895	1060.64	y9
DLESLTAEVDR	[U-13C]	649.895	926.579	y8
DLESLTAEVDR	[U-13C]	649.895	836.536	y7
DLESLTAEVDR	[U-13C]	649.895	717.432	y6
DLESLTAEVDR	[U-13C]	649.895	612.371	y5
DLESLTAEVDR	[U-13C]	649.895	538.324	y4
DLESLTAEVDR	[U-13C]	649.895	404.265	y3
DLESLTAEVDR	[U-13C]	649.895	300.179	y2
AVVIADMQPEK	No	600.818	1030.52	y9
AVVIADMQPEK	No	600.818	931.455	y8
AVVIADMQPEK	No	600.818	818.371	y7
AVVIADMQPEK	No	600.818	747.334	y6
AVVIADMQPEK	No	600.818	632.307	y5
AVVIADMQPEK	No	600.818	501.267	y4
AVVIADMQPEK	No	600.818	373.208	y3
AVVIADMQPEK	No	600.818	276.155	y2
AVVIADMQPEK	[U-13C]	626.906	1074.67	y9
AVVIADMQPEK	[U-13C]	626.906	970.586	y8
AVVIADMQPEK	[U-13C]	626.906	851.482	y7
AVVIADMQPEK	[U-13C]	626.906	777.435	y6
AVVIADMQPEK	[U-13C]	626.906	658.394	y5
AVVIADMQPEK	[U-13C]	626.906	522.337	y4
AVVIADMQPEK	[U-13C]	626.906	389.262	y3
AVVIADMQPEK	[U-13C]	626.906	287.192	y2
VVDDILVEQGAQR	No	721.386	1128.6	y10
VVDDILVEQGAQR	No	721.386	1013.57	y9
VVDDILVEQGAQR	No	721.386	900.49	y8
VVDDILVEQGAQR	No	721.386	787.406	y7
VVDDILVEQGAQR	No	721.386	688.337	y6
VVDDILVEQGAQR	No	721.386	559.295	y5
VVDDILVEQGAQR	No	721.386	431.236	y4
VVDDILVEQGAQR	No	721.386	374.215	y3
VVDDILVEQGAQR	No	721.386	303.178	y2
VVDDILVEQGAQR	[U-13C]	751.988	1175.76	y10
VVDDILVEQGAQR	[U-13C]	751.988	1056.72	y9
VVDDILVEQGAQR	[U-13C]	751.988	937.614	y8
VVDDILVEQGAQR	[U-13C]	751.988	818.51	y7
VVDDILVEQGAQR	[U-13C]	751.988	714.425	y6
VVDDILVEQGAQR	[U-13C]	751.988	580.365	y5
VVDDILVEQGAQR	[U-13C]	751.988	447.29	y4
VVDDILVEQGAQR	[U-13C]	751.988	388.262	y3
VVDDILVEQGAQR	[U-13C]	751.988	314.214	y2
EDTVLGGEYPLEK	No	725.359	1104.59	y10
EDTVLGGEYPLEK	No	725.359	1005.53	y9
EDTVLGGEYPLEK	No	725.359	892.441	y8
EDTVLGGEYPLEK	No	725.359	835.42	y7
EDTVLGGEYPLEK	No	725.359	778.398	y6
EDTVLGGEYPLEK	No	725.359	649.356	y5
EDTVLGGEYPLEK	No	725.359	486.292	y4
EDTVLGGEYPLEK	No	725.359	389.239	y3
EDTVLGGEYPLEK	No	725.359	276.155	y2
EDTVLGGEYPLEK	[U-13C]	757.466	1155.76	y10
EDTVLGGEYPLEK	[U-13C]	757.466	1051.68	y9
EDTVLGGEYPLEK	[U-13C]	757.466	932.575	y8
EDTVLGGEYPLEK	[U-13C]	757.466	873.547	y7
EDTVLGGEYPLEK	[U-13C]	757.466	814.519	y6
EDTVLGGEYPLEK	[U-13C]	757.466	680.46	y5
EDTVLGGEYPLEK	[U-13C]	757.466	508.366	y4
EDTVLGGEYPLEK	[U-13C]	757.466	406.296	y3
EDTVLGGEYPLEK	[U-13C]	757.466	287.192	y2
VEGQVALITGAAR	No	642.867	1056.62	y11
VEGQVALITGAAR	No	642.867	999.595	y10
VEGQVALITGAAR	No	642.867	871.536	y9
VEGQVALITGAAR	No	642.867	772.468	y8
VEGQVALITGAAR	No	642.867	701.43	y7
VEGQVALITGAAR	No	642.867	588.346	y6
VEGQVALITGAAR	No	642.867	475.262	y5
VEGQVALITGAAR	No	642.867	374.215	y4
VEGQVALITGAAR	No	642.867	317.193	y3
VEGQVALITGAAR	No	642.867	246.156	y2
VEGQVALITGAAR	[U-13C]	670.459	1101.77	y11
VEGQVALITGAAR	[U-13C]	670.459	1042.74	y10
VEGQVALITGAAR	[U-13C]	670.459	909.663	y9
VEGQVALITGAAR	[U-13C]	670.459	805.578	y8
VEGQVALITGAAR	[U-13C]	670.459	731.531	y7
VEGQVALITGAAR	[U-13C]	670.459	612.427	y6
VEGQVALITGAAR	[U-13C]	670.459	493.323	y5
VEGQVALITGAAR	[U-13C]	670.459	388.262	y4
VEGQVALITGAAR	[U-13C]	670.459	329.233	y3
VEGQVALITGAAR	[U-13C]	670.459	255.186	y2
